# Supplementary material for: Squamous–columnar junction of Von Ebner’s glands may be a significant origin of squamous cell carcinomas in the base of the tongue
Source: Front Oncol. 2022 Nov 16;12:1029404. doi: 10.3389/fonc.2022.1029404 (PMC9709342; doi:10.3389/fonc.2022.1029404)
Supplement: Supplementary file 1 [file Table_1.xls]

## Sheet: Sheet1
Genes name	RNA type
AC020661.2	lncRNA
SYNGR2P1	processed pseudogene
AC091152.1	processed pseudogene
AL157778.1	lncRNA
HCRTR2	protein coding
AL023775.1	processed pseudogene
TSC22D1	protein coding
RPL23AP52	processed pseudogene
RPS15AP24	processed pseudogene
AC188616.1	lncRNA
AC012085.2	lncRNA
AL513302.1	processed pseudogene
PPY2P	transcribed unprocessed pseudogene
AC025259.2	processed pseudogene
AC211433.2	lncRNA
AL513533.1	processed pseudogene
ETF1P3	processed pseudogene
RPL31P61	processed pseudogene
RPL36AP45	processed pseudogene
AC093330.1	lncRNA
LINC01488	lncRNA
KATNBL1P6	transcribed processed pseudogene
AL031133.1	processed pseudogene
AL121990.1	lncRNA
AC021218.1	lncRNA
AL589765.3	processed pseudogene
RNU12-2P	snRNA
AC025887.2	lncRNA
SRP14P1	processed pseudogene
PGAM1P10	processed pseudogene
LRRC37A12P	unprocessed pseudogene
RBMX2P3	processed pseudogene
SLC6A12-AS1	lncRNA
AC093627.22	lncRNA
RGPD5	protein coding
AC139792.1	lncRNA
SKP1P2	processed pseudogene
AC006511.1	unprocessed pseudogene
TBX20	protein coding
AC008764.4	protein coding
PPIAP86	processed pseudogene
AC046176.1	processed pseudogene
AC096992.3	lncRNA
AC068790.9	lncRNA
RN7SL515P	misc RNA
AC090403.1	lncRNA
ECEL1P2	transcribed unprocessed pseudogene
RPS3AP39	processed pseudogene
AC105415.1	lncRNA
TAS1R2	protein coding
EIF5P1	processed pseudogene
AC095057.1	processed pseudogene
AC018761.3	lncRNA
AC114485.1	lncRNA
AC188617.1	lncRNA
KRT18P35	processed pseudogene
AC008892.1	lncRNA
AC108676.2	processed pseudogene
AC107959.2	lncRNA
AC005307.1	lncRNA
AC108868.1	lncRNA
AC013467.1	processed pseudogene
AC119673.1	lncRNA
AC006398.1	lncRNA
AC061975.5	unprocessed pseudogene
MTCYBP21	processed pseudogene
AL606970.3	lncRNA
PPIAP15	processed pseudogene
LYZL2	protein coding
DPRXP6	processed pseudogene
FAM189A2	protein coding
CLDN4	protein coding
AC127496.4	lncRNA
AC096644.3	lncRNA
SSBL3P	processed pseudogene
LINC02232	lncRNA
AC022148.2	lncRNA
AL121970.1	lncRNA
AC104260.3	lncRNA
AC023421.2	lncRNA
CDRT15P14	unprocessed pseudogene
AL133297.2	lncRNA
NPM1P34	processed pseudogene
AL360007.1	lncRNA
AC117465.1	lncRNA
AC011676.3	lncRNA
AC099336.1	transcribed processed pseudogene
AP000696.1	lncRNA
VN1R51P	processed pseudogene
AC131212.1	lncRNA
MIR548A3	miRNA
POM121L10P	processed pseudogene
AC239860.4	lncRNA
AC066616.1	processed pseudogene
AC113367.3	processed pseudogene
CCT5P1	processed pseudogene
SUMO2P3	processed pseudogene
ARPP19P1	processed pseudogene
AC082651.1	lncRNA
AC008525.1	lncRNA
AC007652.2	lncRNA
RPS7P4	processed pseudogene
AP003168.2	lncRNA
AL449363.1	processed pseudogene
LINC02441	lncRNA
LINC02197	lncRNA
AC092640.1	lncRNA
AC026353.1	lncRNA
AC069335.1	processed pseudogene
RN7SL711P	misc RNA
AC018563.1	lncRNA
PRSS52P	unprocessed pseudogene
AL031121.3	lncRNA
AL133343.1	lncRNA
LINC00559	lncRNA
AC064869.1	lncRNA
AC005906.1	processed pseudogene
ADI1P2	processed pseudogene
RNU6-540P	snRNA
AC104640.1	lncRNA
AC010480.1	TEC
AC018450.2	lncRNA
MTCO3P40	processed pseudogene
OR7E2P	unprocessed pseudogene
AC006960.1	processed pseudogene
RPSAP59	processed pseudogene
GJA6P	processed pseudogene
HMGB1P46	processed pseudogene
NUDT19P6	processed pseudogene
FP325330.1	lncRNA
AL499627.2	lncRNA
LINC02673	lncRNA
CYP4F36P	unprocessed pseudogene
AC055717.3	TEC
AC016598.2	lncRNA
AL139390.1	lncRNA
MED6P1	processed pseudogene
AL079307.2	lncRNA
AC117945.2	lncRNA
MTND2P29	processed pseudogene
CLIC4P2	processed pseudogene
MTND1P3	processed pseudogene
AC079790.1	lncRNA
RNU6-1154P	snRNA
UGT1A12P	unprocessed pseudogene
PGAM4P1	processed pseudogene
TARM1	protein coding
AL360268.2	lncRNA
RN7SL131P	misc RNA
CLYBL-AS1	lncRNA
RN7SL706P	misc RNA
AC004790.1	unprocessed pseudogene
LINC01056	lncRNA
DUX4L47	processed pseudogene
AC008758.5	protein coding
AP000146.1	lncRNA
AC007652.3	lncRNA
AC091905.4	TEC
AL035443.1	lncRNA
MIR551A	miRNA
AC091163.3	processed pseudogene
AL109829.1	lncRNA
AL157687.1	processed pseudogene
AP001625.1	lncRNA
